# Supplementary material for: Pharmacophore-Based Virtual Screening of Novel Competitive Inhibitors of the Neurodegenerative Disease Target Kynurenine-3-Monooxygenase
Source: Molecules. 2021 May 31;26(11):3314. doi: 10.3390/molecules26113314 (PMC8199213; doi:10.3390/molecules26113314)
Supplement: Supplementary file 1 [file molecules-26-03314-s001.zip]

Archive with 1 entries (1 files):
- molecules-1211113-supplementary.pdf
